# Supplementary material for: Towards Less Plastic in Food Contact Materials: An In-Depth Overview of the Belgian Market
Source: Foods. 2023 Jul 18;12(14):2737. doi: 10.3390/foods12142737 (PMC10379060; doi:10.3390/foods12142737)
Supplement: Supplementary file 1 [file foods-12-02737-s001.zip]

Archive with 1 entries (1 files):
- foods-2515747-supplementary.pdf
